# Supplementary material for: Single-cell analysis unravels divergent gene signatures shaping seminoma stemness and metastasis
Source: Cell Death Discov. 2025 Nov 7;11:514. doi: 10.1038/s41420-025-02802-4 (PMC12594921; doi:10.1038/s41420-025-02802-4)
Supplement: Supplementary file 10 — Table S1 [file 41420_2025_2802_MOESM10_ESM.xlsx]

## Sheet: Sheet1
Up Genes	Down Genes
DPPA4	SAT1
PSMA7	PAGE5
C1QC	ALOX5AP
C1QB	CCL4
C1QA	IFNG
APOE	NFKBIA
LGMN	LTB
SLC40A1	CCL3
SELENOP	LGALS3
GPNMB	ID2
PLD3	TNF
APOC1	GZMA
FOLR2	S100A4
MMP9	CCL20
A2M	CD69
CTSD	TNFAIP3
MS4A4A	HOPX
MS4A6A	CD2
CD163	JUNB
LIPA	RBPJ
CTSC	JUN
CTSB	NFKBIZ
CD14	GBP5
CTSL	DUSP1
FCGRT	DUSP2
PLA2G2D	CD52
PSAP	LINC01871
FUCA1	CSF2
CREG1	LINC01943
RNASE1	SRGN
GRN	CXCR6
ASAH1	HSPA1A
ADAMDEC1	BTG1
DAB2	RGS2
C2	LAPTM5
ITM2B	CITED2
