# Supplementary material for: Single-cell analysis unravels divergent gene signatures shaping seminoma stemness and metastasis
Source: Cell Death Discov. 2025 Nov 7;11:514. doi: 10.1038/s41420-025-02802-4 (PMC12594921; doi:10.1038/s41420-025-02802-4)
Supplement: Supplementary file 11 — Table S2 [file 41420_2025_2802_MOESM11_ESM.xlsx]

## Sheet: Sheet1
Name	Sequence
DPPA4-qpcr-F	GACCTCCACAGAGAAGTCGAG
DPPA4-qpcr-R	TGCCTTTTTCTTAGGGCAGAG
POU5F1-qpcr-F	CTTGAATCCCGAATGGAAAGGG
POU5F1-qpcr-R	GTGTATATCCCAGGGTGATCCTC
TDGF1-qpcr-F	TTTGAACTGGGATTAGTTGCCG
TDGF1-qpcr-R	GGGGCCAAATGCTGTCATCT
SALL4-qpcr-F	AGCACATCAACTCGGAGGAG
SALL4-qpcr-R	CATTCCCTGGGTGGTTCACTG
KLF4-qpcr-F	CCCACATGAAGCGACTTCCC
KLF4-qpcr-R	CAGGTCCAGGAGATCGTTGAA
MYC-qpcr-F	GGCTCCTGGCAAAAGGTCA
MYC-qpcr-R	CTGCGTAGTTGTGCTGATGT
IFI6-qpcr-F	GGTCTGCGATCCTGAATGGG
IFI6-qpcr-R	TCACTATCGAGATACTTGTGGGT
IFI35-qpcr-F	AACAAAAGGAGCACACGATCA
IFI35-qpcr-R	CTCCGTTCCTAGTCTTGCCAA
IFIT1-qpcr-F	TTGATGACGATGAAATGCCTGA
IFIT1-qpcr-R	CAGGTCACCAGACTCCTCAC
IFIT3-qpcr-F	TCAGAAGTCTAGTCACTTGGGG
IFIT3-qpcr-R	ACACCTTCGCCCTTTCATTTC
IRF1-qpcr-F	ATGCCCATCACTCGGATGC
IRF1-qpcr-R	CCCTGCTTTGTATCGGCCTG
ISG15-qpcr-F	CGCAGATCACCCAGAAGATCG
ISG15-qpcr-R	TTCGTCGCATTTGTCCACCA
STAT1-qpcr-F	CAGCTTGACTCAAAATTCCTGGA
STAT1-qpcr-R	TGAAGATTACGCTTGCTTTTCCT
DPPA4-sh-F	GATCCGCTGCAGTTTCATGCTGGTCAACTCGAGTTGACCAGCATGAAACTGCAGCTTTTTG
DPPA4-sh-R	AATTCAAAAAGCTGCAGTTTCATGCTGGTCAACTCGAGTTGACCAGCATGAAACTGCAGCG
PSMA7-sh-F	GATCCGTCGACTTTGATGGCACTCCTACTCGAGTAGGAGTGCCATCAAAGTCGACTTTTTG
PSMA7-sh-R	AATTCAAAAAGTCGACTTTGATGGCACTCCTACTCGAGTAGGAGTGCCATCAAAGTCGACG
PAGE5-OE-F	ACCTCCATAGAAGATTCTAGAGCCACCATGTACCCATACGACGTCCCAGACTACGCTATGCAGGCGCCATGG
PAGE5-OE-R	CGATCGCAGATCCTTCTCGAGCTATAGTTGCCCTTCACCTGCT
SAT1-OE-F	TGTTTTGACCTCCATAGAAGATTCTAGAGCCACCATGTACCCATACGACGTCCCAGACTACGCTATGGCTAAATTCGTGATCCGC
SAT1-OE-R	CCGGAGCGATCGCAGATCCTTCTCGAGTCACTCCTCTGTTGCCATTTTTAGCAAG
DPPA4-OE-F	ACCTCCATAGAAGATTCTAGAGCCACCATGTACCCATACGACGTCCCAGACTACGCTATGTTGCGAGGCTCCG
DPPA4-OE-R	CCGGAGCGATCGCAGATCCTTCTCGAGCTATTCCCATTGGAGGCTTT
PSMA7-OE-F	TGTTTTGACCTCCATAGAAGATTCTAGAGCCACCATGTACCCATACGACGTCCCAGACTACGCTATGAGCTACGACCGCG
PSMA7-OE-R	ACCGGAGCGATCGCAGATCCTTCTCGAGTCATGATGCTTTCTTTTGTTTCTTC
