# Supplementary material for: Single-cell analysis unravels divergent gene signatures shaping seminoma stemness and metastasis
Source: Cell Death Discov. 2025 Nov 7;11:514. doi: 10.1038/s41420-025-02802-4 (PMC12594921; doi:10.1038/s41420-025-02802-4)
Supplement: Supplementary file 12 — Table S3 [file 41420_2025_2802_MOESM12_ESM.xlsx]

## Sheet: Sheet1
Target	Name	Company	Cat. No.
PSMA7	PSMA7 Polyclonal antibody	Proteintech	15219-1-AP
PAGE5	PAGE5 Rabbit Polyclonal Antibody	Origene	TA369252
SAT1	SAT1 Polyclonal antibody	Proteintech	10708-1-AP
DPPA4	DPPA4 Antibody	SAB	47509
